# Supplementary material for: Obesity‐Associated TRIM15 Promotes the Proliferation of Esophageal Adenocarcinoma Through the YY2/FOXRED1 Axis
Source: Adv Sci (Weinh). 2025 Nov 14;13(4):e17330. doi: 10.1002/advs.202417330 (PMC12822407; doi:10.1002/advs.202417330)
Supplement: Supplementary file 3 — Supporting Information [file ADVS-13-e17330-s003.zip]

Archive with 3 entries (3 files):
- Proteomics, mass spectrometry and lipidomics raw data.zip
- BP and KEGG enrichment and DEG.zip
- Original Western blot image.zip
