# Supplementary material for: Obesity‐Associated TRIM15 Promotes the Proliferation of Esophageal Adenocarcinoma Through the YY2/FOXRED1 Axis
Source: Adv Sci (Weinh). 2025 Nov 14;13(4):e17330. doi: 10.1002/advs.202417330 (PMC12822407; doi:10.1002/advs.202417330)
Supplement: Supplementary file 4 — Supporting Information [file ADVS-13-e17330-s002.zip]

Archive with 17 entries (16 files):
- Supplementary figures/
- Supplementary figures/Supplementary figure 1.png
- Supplementary figures/Supplementary figure 10.png
- Supplementary figures/Supplementary figure 11.png
- Supplementary figures/Supplementary figure 12.png
- Supplementary figures/Supplementary figure 13.png
- Supplementary figures/Supplementary figure 14.png
- Supplementary figures/Supplementary figure 15.png
- Supplementary figures/Supplementary figure 16.png
- Supplementary figures/Supplementary figure 2.png
- Supplementary figures/Supplementary figure 3.png
- Supplementary figures/Supplementary figure 4.png
- Supplementary figures/Supplementary figure 5.png
- Supplementary figures/Supplementary figure 6.png
- Supplementary figures/Supplementary figure 7.png
- Supplementary figures/Supplementary figure 8.png
- Supplementary figures/Supplementary figure 9.png
